# Supplementary material for: Mayaro Virus Infects Human Chondrocytes and Induces the Expression of Arthritis-Related Genes Associated with Joint Degradation
Source: Viruses. 2019 Aug 29;11(9):797. doi: 10.3390/v11090797 (PMC6783875; doi:10.3390/v11090797)
Supplement: Supplementary file 1 [file viruses-11-00797-s001.zip]

Archive with 5 entries (5 files):
- .DS_Store
- Supplementary Figure S1.eps
- Supplementary Figure S2.eps
- Supplementary Table S1.docx
- Supplementary Table S2.docx
